# Supplementary material for: Systematic Analysis of the Stress-Induced Genomic Instability of Type Three Secretion System in Aeromonas salmonicida subsp. salmonicida
Source: Microorganisms. 2020 Dec 31;9(1):85. doi: 10.3390/microorganisms9010085 (PMC7823893; doi:10.3390/microorganisms9010085)
Supplement: Supplementary file 1 [file microorganisms-09-00085-s001.zip]

Archive with 11 entries (8 files):
- Sup Tables/
- Sup Tables/Table S1.xlsx
- __MACOSX/
- __MACOSX/Sup Tables/
- __MACOSX/Sup Tables/._Table S1.xlsx
- Sup Tables/Table S4.xlsx
- __MACOSX/Sup Tables/._Table S4.xlsx
- Sup Tables/Table S3.xlsx
- __MACOSX/Sup Tables/._Table S3.xlsx
- Sup Tables/Table S2.xlsx
- __MACOSX/Sup Tables/._Table S2.xlsx
