# Supplementary material for: Systematic Analysis of the Stress-Induced Genomic Instability of Type Three Secretion System in Aeromonas salmonicida subsp. salmonicida
Source: Microorganisms. 2020 Dec 31;9(1):85. doi: 10.3390/microorganisms9010085 (PMC7823893; doi:10.3390/microorganisms9010085)
Supplement: Supplementary file 1 [file microorganisms-09-00085-s001.zip › Sup Tables/Table S1.xlsx]

## Sheet: Feuil1
Table S1. Primers used in this study.
Primer	Sequence (5’-3’)	Reference
Multiplex PCR
aopO-1836F	GGTAACGTGGTCTTTGATAAGC	This study
aopO-2507R	GTTGAAACTCTTGATCTGACCC	This study
P5G011-86F	ACAATTACATCATTCTGGTTGGC	This study
P5G011-546R	AGAAATCTCGTCAACATCAATCG	This study
ati2-732F	CACTTCAATGTCTGTTTTTGCG	This study
ati2-1052R	TACATAACGTCAGAACCTTCAGC	This study
tapA-217F	GTTAGTTCCTGCATCACATCC	This study
tapA-406R	CCTTATTGAACTGATGATCGTGG	This study
Genotyping of the new gene cluster
Asa_2927 F1	TGGTCTTTGGTCACTGGATAA	This study
Asa_2927 R1	AGAGCGTGCTCGTAGTTTATG	This study
Asa_2930 F1	AGACCGTCAAATAAGCGACTA	This study
Asa_2930 R1	GTTTGAGGCAATCAGGAAAGT	This study
Asa_2933 F1	GCTTTCCTACCTGACCAAGAG	This study
Asa_2933 R1	GTTACACCATCGCGCAGTAT	This study
Insertion site of the new gene cluster
PEM_INS1-F	CGCCTAAATCCAGCCTAAAGA	This study
PEM_INS2-R	TGTCAGCCTCTCGAACAGATA	This study
