# Supplementary material for: Systematic Analysis of the Stress-Induced Genomic Instability of Type Three Secretion System in Aeromonas salmonicida subsp. salmonicida
Source: Microorganisms. 2020 Dec 31;9(1):85. doi: 10.3390/microorganisms9010085 (PMC7823893; doi:10.3390/microorganisms9010085)
Supplement: Supplementary file 1 [file microorganisms-09-00085-s001.zip › Sup Tables/Table S4.xlsx]

## Sheet: Feuil1
Table S4. Plasmids present in the strains used in this study. All these strains also bear pAsa5.
	Strains	Produce an attenuated strains (Yes or No)	pAsa1	pAsa2	pAsa3	pAsal1	Other plasmids	Reference
AsaGEI1a	01-B522	Yes	+	+	+	+	pAsa4b [1] pAsa9 [2]	[3]
	07-9324	Yes	+	+	+	+	pAsa9 [2]	[3]
							pSN254b [4]
	07-7817	Yes	+	+	+	+	pAsa9 [2]	[3]
							pSN254b [4]
	08-2647	Yes	+	+	+	+	pAsa9 [2]	[3]
							pSN254b [4]
	08-2783	Yes	+	+	+	+	pAsa9 [2]	[3]
							pSN254b [4]
	08-4188	Yes	+	+	+	+	pAsa9 [2]	[3]
							pSN254b [4]
	M15879-11	Yes	+	+	+	+	pAsa9 [2]	[3]
							pSN254b [4]
	SHY13-3795	No	+	+	+	-	pAsa9 [2]	[3]
							pSN254b [4]
	SHY16-010	No	+	+	+	-	pAsa9	This study
	SHY16-2128	No	+	+	+	+	pAsa9	This study
	SHY16-3012	Yes	+	+	+	+	pAsa9	This study
	SHY16-3432	Yes	+	+	+	+	pAsa9 pRAS3-3432	[5]
	SHY18-3337	Yes	+	+	+	+	pAsa9	This study
	SHY18-3759	No	+	+	+	+	pAsa9	This study
	07-7287	Yes	+	+	+	+	pAsa9 [2] pSN254b [4]	[3]
	m14349-09	Yes	+	+	+	+	pAsa9 [2] pSN254b [4]	[3]
	RS 1705	Yes	+	+	+	+	pAsa9 [2]	[3]
	M10745-12	Yes	+	+	+	+	pAsa9 [2] pSN254b [4]	[3]
	M17930-12	Yes	+	+	+	+	pAsa9 [2]	[3]
	01-B526	Yes	+	+	+	+	pAsa9 [2]	[3]
AsaGEI1b	HER1108	Yes	+	+	+	+	-	[3]
	JF2869	Yes	+	+	-	+	pAsa4 [1]	[3]
	HER1085	Yes	+	+	+	+	-	[3]
AsaGEI2b	JF3224	Yes	+	+	+	+	-	[3]
AsaGEI2a with prophage 3 0%	01-B516	No	+	+	+	+	-	[3]
	m9221-10	No	+	+	+	+	-	[3]
	2004-05 MF26a	No	+	+	+	+	pSN254b [4]	[3]
	M13460-11	No	+	+	+	+	-	[3]
	M13729-11	No	+	+	+	+	-	[3]
	M13182-11	No	+	+	+	+	-	[3]
	M22710-11	No	+	+	+	+	-	[3]
	M13764-11	No	+	+	+	+	-	[3]
	M9754-12	No	+	+	+	+	-	[3]
	M14404-12	No	+	+	+	+	-	[3]
	M16671-12	No	+	+	+	+	-	[3]
	SHY13-2257	No	+	+	+	+	-	[3]
	SHY14-2485	No	+	+	+	+	-	[3]
	SHY16-2777	No	+	+	+	+	-	This study
	SHY18-3221	No	+	+	+	+	-	This study
	SHY18-4395	No	+	+	+	+	-	This study
AsaGEI2a without prophage 3 17%	09-0167	No	+	+	+	+	-	[3]
	M15576-11	No	+	+	+	+	-	[3]
	SHY13-2534	No	+	+	+	+	-	[3]
	SHY15-2461	Yes	+	+	+	+	-	This study
	SHY16-2889	No	+	+	+	-	-	This study
	SHY18-2645	No	+	+	+	+	-	This study
	07-5957	Yes	+	+	+	+	-	[3]
	07-7346	Yes	+	+	+	+	-	[3]
No AsaGEI and originating from Prov. of Quebec	SHY13-2317	No	+	+	-	+	-	[3]
	SHY13-2425	No	+	+	-	+	-	[3]
	SHY13-2825	No	+	+	+	+	-	[3]
	SHY13-2873	No	+	+	+	+	-	[3]
	SHY14-2246	No	+	+	+	+	-	[3]
	SHY14-4161	No	+	+	+	+	-	[3]
	SHY14-3502	No	+	+	-	+	-	[3]
	SHY14-2928	No	+	+	-	+	-	[3]
	SHY15-2816	No	+	+	+	+	-	This study
	SHY18-2489	No	+	+	+	+	-	This study
	SHY18-4069	No	+	+	-	+	-	This study
No AsaGEI and originating from outside Canada	866 HER1098	Yes	+	+	+	+	-	[6]
	35-69 HER1110	Yes	-	-	+	-	-	[7]
	HER1104	Yes	+	+	+	+	-	[3]
	HER1084	Yes	+	+	+	-	-	[3]
	RS 534	Yes	+	+	+	-	pAsa4 [1]	[3]
	RS 887	Yes	+	+	+	+	-	[3]
	JF3519	Yes	+	+	+	+	-	[3]
	JF3791	Yes	+	+	+	-	-	[3]
	A449	Yes	+	+	+	+	pAsa4 [1]	[3]
	JF2267	Yes	+	+	+	-	pAsa4 [1]	[3]
[1] Tanaka KH, Vincent AT, Trudel MV, Paquet VE, Frenette M, Charette SJ. 2016. The mosaic architecture of Aeromonas salmonicida subsp. salmonicida pAsa4 plasmid and its consequences on antibiotic resistance. PeerJ 4:e2595 https://doi.org/10.7717/peerj.2595
[2] Tanaka KH, Vincent AT, Emond-Rheault JG, Adamczuk M, Frenette M, Charette SJ. Plasmid composition in Aeromonas salmonicida subsp. salmonicida 01-B526 unravels unsuspected type three secretion system loss patterns. BMC Genomics. 2017;18(1):528. Published 2017 Jul 12. doi:10.1186/s12864-017-3921-1
[3] Attéré SA, Vincent AT, Trudel MV, Chanut R and Charette SJ (2015) Diversity and Homogeneity among Small Plasmids of Aeromonas salmonicida subsp. salmonicida Linked with Geographical Origin. Front. Microbiol. 6:1274. doi: 10.3389/fmicb.2015.01274
[4] Trudel, M. V. et al. Diversity of antibiotic-resistance genes in Canadian isolates of Aeromonas salmonicida subsp. salmonicida: dominance of pSN254b and discovery of pAsa8. Sci. Rep. 6, 35617; doi: 10.1038/srep35617 (2016).
[5] Massicotte MA, Vincent AT, Schneider A, Paquet VE, Frenette M, Charette SJ. One Aeromonas salmonicida subsp. salmonicida isolate with a pAsa5 variant bearing antibiotic resistance and a pRAS3 variant making a link with a swine pathogen. Sci Total Environ. 2019 Nov 10;690:313-320. doi: 10.1016/j.scitotenv.2019.06.456. Epub 2019 Jun 28. PMID: 31299566.
[6]Daher RK, Filion G, Tan SG, Dallaire-Dufresne S, Paquet VE, Charette SJ: Alteration of virulence factors and rearrangement of pAsa5 plasmid caused by the growth of Aeromonas salmonicida in stressful conditions. Vet Microbiol. 2011;152(3-4):353-360.
[7] Popoff M. 1971. Etude sur les Aeromonas salmonicida. II. Caractérisation des bactériophages actifs sur les Aeromonas salmonicida et lysotypie. Annales de Recherches Veterinaires 2:33-45.
