# Supplementary material for: Systematic Analysis of the Stress-Induced Genomic Instability of Type Three Secretion System in Aeromonas salmonicida subsp. salmonicida
Source: Microorganisms. 2020 Dec 31;9(1):85. doi: 10.3390/microorganisms9010085 (PMC7823893; doi:10.3390/microorganisms9010085)
Supplement: Supplementary file 1 [file microorganisms-09-00085-s001.zip › Sup Tables/Table S3.xlsx]

## Sheet: Feuil1
Table S3. Systematic analysis of the TTSS locus loss in Canadian strains of A. salmonicida subsp.
salmonicida after incubation at 25 °C for two consecutive periods of 3 days.
Type of AsaGEI	Number in the systematic analysis	Strains	% of colonies with TTSS lossa	First reference describing the strain
AsaGEI1a	1	08-4188	80 (24/30)	[1]
0.71	2	M15879-11	73 (22/30)	[2]
	3	07-9324	66 (20/30)	[1]
	4	08-2783	66 (20/30)	[1]
	5	07-7817	36 (9/25)	[1]
	6	08-2647	28 (7/25)	[1]
	7	SHY16-3012	23 (7/30)	This study
	8	SHY18-3337	7 (2/30)	This study
	9	01-B522	3 (1/30)	[1]
	10	SHY16-3432	3 (1/40)	[3 ]
	11	SHY13-3795	0 (0/30)	[4]
	12	SHY16-010	0 (0/30)	This study
	13	SHY16-2128	0 (0/30)	This study
	14	SHY18-3759	(0/30)	This study
AsaGEI2a with prophage 3	15	01-B516	0 (0/30) then (0/967)b	[1]
0	16	M9221-10	0 (0/30)	This study
	17	2004-05 MF26	0 (0/30)	[5]
	18	M13460-11	0 (0/30)	[6]
	19	M13729-11	0 (0/30)	[6]
	20	M13182-11	0 (0/30)	[6]
	21	M22710-11	0 (0/30)	[6]
	22	M13764-11	0 (0/30)	[6]
	23	M9754-12	0 (0/30)	[6]
	24	M14404-12	0 (0/30)	[6]
	25	M16671-12	0 (0/30)	[6]
	26	SHY13-2257	0 (0/30)	[6]
	27	SHY14-2485	0 (0/30)	This study
	28	SHY16-2777	0 (0/30)	This study
	29	SHY18-3221	0 (0/30)	This study
	30	SHY18-4395	0 (0/30)	This study
AsaGEI2a without prophage 3	31	SHY15-2461	17 (5/30)	This study
0.17	32	M15576-11	0 (0/30)	[6]
	33	SHY13-2534	0 (0/30)	[6]
	34	09-0167	0 (0/53)	[1]
	35	SHY16-2889	0 (0/30)	This study
	36	SHY18-2645	0 (0/30)	This study
No AsaGEI	37	SHY13-2317	0 (0/29)	[6]
0	38	SHY13-2425	0 (0/30)	[6]
	39	SHY13-2825	0 (0/30)	[6]
	40	SHY13-2873	0 (0/30)	[6]
	41	SHY14-2246	0 (0/30)	This study
	42	SHY14-4161	0 (0/30)	This study
	43	SHY14-3502	0 (0/30)	This study
	44	SHY14-2928	0 (0/30)	This study
	45	SHY15-2816	0 (0/30)	This study
	46	SHY18-2489	0 (0/30)	This study
	47	SHY18-4069c	0 (0/30)	This study
a: The strains where TTSS locus loss has been observed are shown in bold. The numbers in parentheses correspond to the number of colonies that have lost their TTSS locus out of the number of total colonies analysed.
b: This strain has been tested in two different ways. The first time as the other tested strains with 30 randomly selected colonies and the second time with all the colonies tested for a total of 967. In both cases, no TTSS loss has been observed.
c: This strain bear a prophage 3
[1] Daher, R.K.; Filion, G.; Tan, S.G.; Dallaire-Dufresne, S.; Paquet, V.E.; Charette, S.J. Alteration of virulence factors and rearrangement of pAsa5 plasmid caused by the growth of Aeromonas salmonicida in stressful conditions. Vet Microbiol 2011, 152, 353-360, doi:10.1016/j.vetmic.2011.04.034.
[2] Vincent, A.T.; Trudel, M.V.; Paquet, V.E.; Boyle, B.; Tanaka, K.H.; Dallaire-Dufresne, S.; Daher, R.K.; Frenette, M.; Derome, N.; Charette, S.J. Detection of variants of the pRAS3, pAB5S9, and pSN254 plasmids in Aeromonas salmonicida subsp. salmonicida: multidrug resistance, interspecies exchanges, and plasmid reshaping. Antimicrob Agents Chemother 2014, 58, 7367-7374, doi:10.1128/AAC.03730-1…
[3] Massicotte, M.A.; Vincent, A.T.; Schneider, A.; Paquet, V.E.; Frenette, M.; Charette, S.J. One Aeromonas salmonicida subsp. salmonicida isolate with a pAsa5 variant bearing antibiotic resistance and a pRAS3 variant making a link with a swine pathogen. Sci Total Environ 2019, 690, 313-320, doi:10.1016/j.scitotenv.2019.06.456.
[4] Attere, S.A.; Vincent, A.T.; Trudel, M.V.; Chanut, R.; Charette, S.J. Diversity and Homogeneity among Small Plasmids of Aeromonas salmonicida subsp. salmonicida Linked with Geographical Origin. Front Microbiol 2015, 6, 1274, doi:10.3389/fmicb.2015.01274.
[5] Vincent, A.T.; Tanaka, K.H.; Trudel, M.V.; Frenette, M.; Derome, N.; Charette, S.J. Draft genome sequences of two Aeromonas salmonicida subsp. salmonicida isolates harboring plasmids conferring antibiotic resistance. FEMS Microbiol Lett 2015, 362, doi:10.1093/femsle/fnv002.
[6] Trudel, M.V.; Vincent, A.T.; Attere, S.A.; Labbe, M.; Derome, N.; Culley, A.I.; Charette, S.J. Diversity of antibiotic-resistance genes in Canadian isolates of Aeromonas salmonicida subsp. salmonicida: dominance of pSN254b and discovery of pAsa8. Sci Rep 2016, 6, 35617, doi:10.1038/srep35617.
