# Supplementary material for: Systematic Analysis of the Stress-Induced Genomic Instability of Type Three Secretion System in Aeromonas salmonicida subsp. salmonicida
Source: Microorganisms. 2020 Dec 31;9(1):85. doi: 10.3390/microorganisms9010085 (PMC7823893; doi:10.3390/microorganisms9010085)
Supplement: Supplementary file 1 [file microorganisms-09-00085-s001.zip › Sup Tables/Table S2.xlsx]

## Sheet: Feuil1
Table S2: Genome sequences of A. salmonicida subsp. salmonicida used for the comparative genomic analysis
AsaGEI	#Organism Name	Organism Groups	Strain	BioSample	BioProject	Assembly	Level	Size(Mb)	GC%	Replicons	WGS	Scaffolds	CDS	Release Date	GenBank FTP	RefSeq FTP
1a	Aeromonas salmonicida subsp. salmonicida	Bacteria Proteobacteria Gammaproteobacteria	01-B522	SAMN05728463	PRJNA264317	GCA_001901975.1	Contig	5.16704	58.1		MIIM01	233	4486	2016-12-13T00:00:00Z	ftp://ftp.ncbi.nlm.nih.gov/genomes/all/GCA/001/901/975/GCA_001901975.1_ASM190197v1	ftp://ftp.ncbi.nlm.nih.gov/genomes/all/GCF/001/901/975/GCF_001901975.1_ASM190197v1
1a	Aeromonas salmonicida subsp. salmonicida	Bacteria Proteobacteria Gammaproteobacteria	01-B526	SAMN02469939	PRJNA264317	GCA_003692675.1	Complete	4.73628	58.5	chromosome:NZ_CP027000.1/CP027000.1		1	4104	2018-10-29T00:00:00Z	ftp://ftp.ncbi.nlm.nih.gov/genomes/all/GCA/003/692/675/GCA_003692675.1_ASM369267v1	ftp://ftp.ncbi.nlm.nih.gov/genomes/all/GCF/003/692/675/GCF_003692675.1_ASM369267v1
1b	Aeromonas salmonicida subsp. salmonicida	Bacteria Proteobacteria Gammaproteobacteria	CIP 103209	SAMEA2752412	PRJEB7036	GCA_000820065.1	Scaffold	4.74015	58.5		CDDW01	128	4158	2014-11-24T00:00:00Z	ftp://ftp.ncbi.nlm.nih.gov/genomes/all/GCA/000/820/065/GCA_000820065.1_PRJEB7036	ftp://ftp.ncbi.nlm.nih.gov/genomes/all/GCF/000/820/065/GCF_000820065.1_PRJEB7036
1b	Aeromonas salmonicida subsp. salmonicida	Bacteria Proteobacteria Gammaproteobacteria	170-68	SAMN05728464	PRJNA264317	GCA_001901965.1	Contig	4.8236	58.4		MIIN01	115	4275	2016-12-13T00:00:00Z	ftp://ftp.ncbi.nlm.nih.gov/genomes/all/GCA/001/901/965/GCA_001901965.1_ASM190196v1	ftp://ftp.ncbi.nlm.nih.gov/genomes/all/GCF/001/901/965/GCF_001901965.1_ASM190196v1
2a	Aeromonas salmonicida subsp. salmonicida	Bacteria Proteobacteria Gammaproteobacteria	2004-05MF26	SAMN03120845	PRJNA264317	GCA_000786805.1	Contig	5.02109	58.3		JRYW01	126	4472	2014-11-25T00:00:00Z	ftp://ftp.ncbi.nlm.nih.gov/genomes/all/GCA/000/786/805/GCA_000786805.1_ASM78680v1	ftp://ftp.ncbi.nlm.nih.gov/genomes/all/GCF/000/786/805/GCF_000786805.1_ASM78680v1
2a	Aeromonas salmonicida subsp. salmonicida	Bacteria Proteobacteria Gammaproteobacteria	M22710-11	SAMN04219606	PRJNA264317	GCA_002811185.1	Contig	4.85913	58.4		LMTT01	116	4291	2017-12-05T00:00:00Z	ftp://ftp.ncbi.nlm.nih.gov/genomes/all/GCA/002/811/185/GCA_002811185.1_ASM281118v1	ftp://ftp.ncbi.nlm.nih.gov/genomes/all/GCF/002/811/185/GCF_002811185.1_ASM281118v1
None	Aeromonas salmonicida subsp. salmonicida	Bacteria Proteobacteria Gammaproteobacteria	RS534	SAMN03332961	PRJNA264317	GCA_001499805.2	Scaffold	4.88951	58.2		JYFF01	123	4290	2015-12-15T00:00:00Z	ftp://ftp.ncbi.nlm.nih.gov/genomes/all/GCA/001/499/805/GCA_001499805.2_ASM149980v2	ftp://ftp.ncbi.nlm.nih.gov/genomes/all/GCF/001/499/805/GCF_001499805.2_ASM149980v2
None	Aeromonas salmonicida subsp. salmonicida	Bacteria Proteobacteria Gammaproteobacteria	JF3791	SAMN03332968	PRJNA264317	GCA_001597895.1	Scaffold	4.73037	58.4816	plasmid pAsa1:NZ_CM004287.1/CM004287.1 plasmid pAsa2:NZ_CM004288.1/CM004288.1 plasmid pAsa3:NZ_CM004289.1/CM004289.1 plasmid pAsa7:NZ_KU499859.1/KU499859.1	JYFG01	111	4157	2016-03-25T00:00:00Z	ftp://ftp.ncbi.nlm.nih.gov/genomes/all/GCA/001/597/895/GCA_001597895.1_ASM159789v1	ftp://ftp.ncbi.nlm.nih.gov/genomes/all/GCF/001/597/895/GCF_001597895.1_ASM159789v1
None	Aeromonas salmonicida subsp. salmonicida	Bacteria Proteobacteria Gammaproteobacteria	JF3517	SAMN05728472	PRJNA264317	GCA_001902125.1	Contig	4.93514	58.3		MIIU01	132	4384	2016-12-13T00:00:00Z	ftp://ftp.ncbi.nlm.nih.gov/genomes/all/GCA/001/902/125/GCA_001902125.1_ASM190212v1	ftp://ftp.ncbi.nlm.nih.gov/genomes/all/GCF/001/902/125/GCF_001902125.1_ASM190212v1
None	Aeromonas salmonicida subsp. salmonicida	Bacteria Proteobacteria Gammaproteobacteria	JF2267	SAMN05728465	PRJNA264317	GCA_001901985.1	Contig	5.05571	58.2		MIIO01	211	4304	2016-12-13T00:00:00Z	ftp://ftp.ncbi.nlm.nih.gov/genomes/all/GCA/001/901/985/GCA_001901985.1_ASM190198v1	ftp://ftp.ncbi.nlm.nih.gov/genomes/all/GCF/001/901/985/GCF_001901985.1_ASM190198v1
None	Aeromonas salmonicida subsp. salmonicida	Bacteria Proteobacteria Gammaproteobacteria	A449	SAMN02603664	PRJNA16723	GCA_000196395.1	Complete	5.04054	58.1696	chromosome:NC_009348.1/CP000644.1 plasmid 4:NC_009349.1/CP000645.1 plasmid 5:NC_009350.1/CP000646.1 plasmid pAsa1:NC_004923.1/AY301063.1 plasmid pAsa2:NC_004925.1/AY301064.1 plasmid pAsa3:NC_004924.1/AY301065.1		6	4353	2007-04-06T00:00:00Z	ftp://ftp.ncbi.nlm.nih.gov/genomes/all/GCA/000/196/395/GCA_000196395.1_ASM19639v1	ftp://ftp.ncbi.nlm.nih.gov/genomes/all/GCF/000/196/395/GCF_000196395.1_ASM19639v1
None	Aeromonas salmonicida subsp. salmonicida	Bacteria Proteobacteria Gammaproteobacteria	JF2506	SAMN05728470	PRJNA264317	GCA_001902065.1	Contig	4.77614	58.4		MIIS01	117	4208	2016-12-13T00:00:00Z	ftp://ftp.ncbi.nlm.nih.gov/genomes/all/GCA/001/902/065/GCA_001902065.1_ASM190206v1	ftp://ftp.ncbi.nlm.nih.gov/genomes/all/GCF/001/902/065/GCF_001902065.1_ASM190206v1
